# Supplementary material for: Wheat Oxylipins in Response to Aphids, CO2 and Nitrogen Regimes
Source: Molecules. 2023 May 16;28(10):4133. doi: 10.3390/molecules28104133 (PMC10221955; doi:10.3390/molecules28104133)
Supplement: Supplementary file 1 [file molecules-28-04133-s001.zip]

Archive with 1 entries (1 files):
- molecules-2232597-supplementary.pdf
